# Supplementary material for: Gut-Protective and Multifunctional Exopolysaccharide from Enterococcus faecium HDRsEf1: Structural Characterization and Protective Effects Against Enteropathogenic E. coli-Induced Intestinal Inflammation
Source: Nutrients. 2025 Nov 24;17(23):3667. doi: 10.3390/nu17233667 (PMC12694250; doi:10.3390/nu17233667)
Supplement: Supplementary file 1 [file nutrients-17-03667-s001.zip]

Archive with 1 entries (1 files):
- nutrients-3967580-supplementary.pdf
